# Supplementary material for: Association mapping of quantitative resistance to charcoal root rot in mulberry germplasm
Source: PLoS One. 2018 Jul 6;13(7):e0200099. doi: 10.1371/journal.pone.0200099 (PMC6034859; doi:10.1371/journal.pone.0200099)
Supplement: S2 Table — (XLS) [file pone.0200099.s002.xls]

## Sheet: Sheet1
S2 Table. List of oligonucleotides used in AFLP Genotyping.
Sl. No.	Oligonucleotide	Sequence (5′→3′)	5′ Label
1	EcoRI Adaptor-1	CTCGTAGACTGCGTACC	—
2	EcoRI Adaptor-2	AATTGGTACGCAGTCTAC	—
3	MseI Adaptor-1	GACGATGAGTCCTGAG	—
4	MseI Adaptor-2	TACTCAGGACTCAT	—
5	EcoRI	GACTGCGTACCAATTC	—
6	MseI-C	GATGAGTCCTGAGTAAC	—
7	EcoRI-AA	GACTGCGTACCAATTCAA	6FAM
8	EcoRI-AC	GACTGCGTACCAATTCAC	VIC
9	EcoRI-TT	GACTGCGTACCAATTCTT	PET
10	EcoRI-TG	GACTGCGTACCAATTCTG	NED
11	MseI-CAA	GATGAGTCCTGAGTAACAA	—
12	MseI-CAT	GATGAGTCCTGAGTAACAT	—
13	MseI-CAG	GATGAGTCCTGAGTAACAG	—
14	MseI-CAC	GATGAGTCCTGAGTAACAC	—
15	MseI-CTA	GATGAGTCCTGAGTAACTA	—
16	MseI-CTT	GATGAGTCCTGAGTAACTT	—
17	MseI-CTG	GATGAGTCCTGAGTAACTG	—
18	MseI-CTC	GATGAGTCCTGAGTAACTC	—
