# Supplementary material for: Association mapping of quantitative resistance to charcoal root rot in mulberry germplasm
Source: PLoS One. 2018 Jul 6;13(7):e0200099. doi: 10.1371/journal.pone.0200099 (PMC6034859; doi:10.1371/journal.pone.0200099)
Supplement: S3 Table — (XLS) [file pone.0200099.s003.xls]

## Sheet: Sheet1
S3 Table. SSR primers screened for marker amplification.
Sl. No.	Marker	Repeat Motif	Forward Primer Sequence (5′→3′)	Reverse Primer Sequence (5′→3′)	Amplicon Size (bp)	TA (°C)	GenBank Acc. No.
1	M2SSR1	(CA)8	CTCTCGAGAAAGCCATCA	GGTTGTCAAGTAGGACCG	217	44.2	GF107867
2	M2SSR10	(CT) 20	GCTATGTTTACAGGGCTTTGGG	TATAGTCAGCGCAGTGGC	169	47.6	GF109685
3	M2SSR101	(AGAGA)3	CCCGGTCGTTTTACAAGGGG	TCAACCAGGAACCCGCTC	309	49.3	GF109672
4	M2SSR102	(TC)8	GAGCAAGGTTTCTGAACCC	CTCAGCAGTCGTCTGAGG	203	46.9	GF107910
5	M2SSR103	(GT)8.5	GGTACCGAGCTCGAATTCAC	ACCACCACACCACCCAAC	295	48.2	GF107879
6	M2SSR106	(AAAAAG)2.67	GGCCTAGCTAGCAGATCG	GATTCGCGGGATTTTGACGC	250	48.2	GF109712
7	M2SSR107	(ATTAA)3	CCAATCATACTCTACGGTGAGCTC	GGGCCTGTCCTTTTACTTGGGAAG	229	53.3	GF109673
8	M2SSR108A	(ATTTT)3.8	TCGATGAAGACGCCTCCC	AAATGGCTTATCTCCGGTCCAC	298	48.7	GF109674
9	M2SSR108B	(TC)8	ATAGACCGAGTGGACCGG	ATAGACCGAGTGGACCGG	280	47.6	GF109726
10	M2SSR11	(AC)8.5	ACACCGTAATCTCGTTAGGC	GTTTAAGGCCTCGCTAGCAG	239	47.8	GF109686
11	M2SSR110	(TG)7.5	GTGCTGGCCTCTGCAGTC	ACTGCATGCTCCTGGCCG	186	49.9	GF107911
12	M2SSR111	(TA)10	GCTGATGGAAGCATTTCCGA	AGAGCAGAGAGCTGACACAGC	244	49.1	GF109713
13	M2SSR112A	(CAGCTC)3	GCATGGGAACTCACGGAAC	CGTAGGTTCCGCCGGTAC	238	49.1	GF107912
14	M2SSR112B	(CACTGG)3	GTCTGAGGACGACGGCATG	GAAGTACGCGGCGTGACC	274	50.2	GF107880
15	M2SSR113	(CGTACG)2.67	AGAAACCGGCGGACAATG	ATATCGACTCTAGCGCGAC	200	45.7	GF107881
16	M2SSR115	(GAATA)2.5	CACACCAGAAAACCTGGCC	GGCGTGCATAGCGTAGTTG	171	48.2	GF109675
17	M2SSR116	(CAGCTC)3	TACCACCGGCACTGGTAC	GGTACCCATCTGCTGACTGG	252	49.3	GF107882
18	M2SSR118	(TCCATG)2.5	GCTCTAGAACTAGTGGATCCC	TGGTTTGTGCTTCGCAAG	156	46.2	GF109676
19	M2SSR119	(GGCGCC)2.67	GTTTTAATCCCCGGAACCGG	CCAAAGAAACCGCCTCCG	152	48.2	GF109677
20	M2SSR12	(AG)8	GCGACCATTCAACAGAACCA	GTGTTGTGGTTACTGGTTCC	270	46.8	GF107890
21	M2SSR121	(CAC)5.33	CGATCTGAAAGATGTCGTGCTGC	GCAACCGTCGTTCTCAGC	210	49.9	GF107913
22	M2SSR123A	(GT)7.5	GGGTGAGCTGGTTTGTTTC	ATGAGGCACCAAAGCAGAG	199	46.1	GF109714
23	M2SSR123B	(TTTTC)3.2	CATCCAAGGACACGACCC	GTATGACTCGCTCGTCCAC	236	47.9	GF107914
24	M2SSR126	(CTG)6.67	CAATTGGGAGTCGTGACAC	CAAACGTCGACCACCATAC	186	46.1	GF109715
25	M2SSR128A	(ATAG)3.75	TTGCAGGCCTCTGCAGTCG	TGGTGTGTTGATGCCAAAGG	255	48.6	GF109678
26	M2SSR128B	(AG)20	GGGAGTAGCTTACCTCGC	GATCATGATGCCCTCATGTCCG	149	49.7	GF109727
27	M2SSR129	(TCA)5.33	ACCCTTGGCCTTGTCAAAGC	GCCCATTGGTGATGAGAGCAC	200	50.1	GF109716
28	M2SSR130	(AG)8	GTGCGAGATGTGCGTGTGCG	CCGCAAAGACCGAAGACCATGC	199	53.3	GF109679
29	M2SSR131	(CAA)5.33	TGCTCATATGACTTGCGAGG	CCTTGGTAGTTGGGACGTG	161	47.5	GF109717
30	M2SSR133A	(CCTCCG)3.33	GCAAAAAACCAGAGAGCTCTGAGC	GCGAGGACACAGGGGTCG	187	52.3	GF109718
31	M2SSR133B	(AGG)7	GTCGCCGGCAAGATGTCGC	ATGTGCGAGACGGCGGAGAG	173	52.8	GF107883
32	M2SSR134A	(CCTCCG)3	GACAAACTAAACCTCTCGCCCC	TCCTCCTTGGCACGACGAG	160	51.1	GF107884
33	M2SSR135	(TC)9	AGGAGAGAGATCAGAACGGGGCA	GCTCGTGTTTGCGGTCCTG	330	52.1	GF107885
34	M2SSR136	(TGGATG)2.5	AGGGACTCTGCAAGTTTGTG	CGAGATGATGCAGCGACATA	217	46.8	GF107886
35	M2SSR137	(CT)11.5	CTGAAGACCCCAATCTGCA	GTACCTCGCGAATGCATCTA	191	46.5	GF109680
36	M2SSR139	(CTC)5	GCTAACCTTTGGGGTCCTG	CTTGTAAAACGACCGCCAG	240	47.2	GF109681
37	M2SSR13A	(TG)9.5	CGTTTGGTGTGGTTTCGGG	CACACACAAGACACTCGAC	192	47.2	GF107871
38	M2SSR13B	(GT)12	GTGTGTTGAGTGTAGCGGC	CGACGAAGATAACGACACGAC	154	48.8	GF107891
39	M2SSR14	(GGGGA)3.5	GTTGGGAGTGAGAGTAGGGG	GTACACCCGCCACCATAC	194	49.3	GF107892
40	M2SSR140	(AG)9	GAGTCCCTTTTGCGTGTCTC	CCCTCGCGAAAGCATCTA	186	47.1	GF109682
41	M2SSR141	(GT)9.5	GCTACACCAGTTGCACCAATCG	AAGTTGGGGGGTTTGTGCC	199	50	GF109719
42	M2SSR142	(CTC)5	CTAGCTAGCAGAATCACTGG	GATGCAGTATGAGGCATTCC	184	46.8	GF107887
43	M2SSR147	(CCACAT)2.5	CATCAAGAACCGTCGGGCA	GGATTGAGTCGTACCTCGCG	282	49.6	GF107915
44	M2SSR148	(GAGAGG)4	GCGTTGTGCTCGAGGCCA	GGGCTCTGGTGGGCTCTC	217	51.1	GF109720
45	M2SSR149	(AC)29	CTTCCTGAGGGCATCGCAG	GCTCGGTACCTCGCGAATG	192	50.4	GF109721
46	M2SSR15	(TGTGT)3	GCTGTATGTTTGGCATGTGG	AAACCACAAGCCACACAG	298	44.9	GF109687
47	M2SSR150	(CCACAT)2.5	CGTCATCAAGAACCGTCGGG	AATTGAGCTCGGTACCTCGC	280	49.9	GF107888
48	M2SSR152A	(CT)14	AGCAGAATCACGGGGCGTAG	CAGATCCAGCGGAGTGCACA	201	50.9	GF109722
49	M2SSR152B	(TTAT)5.5	TGCTGTTGTTCGTCCATGG	CATAGCCAACCAACACCGAA	146	46.5	GF109723
50	M2SSR153	(AG)11	CGATGGGAAGCGTACGGGA	TGCAGATCTCGCCGGAGAA	183	49.3	GF109683
51	M2SSR154	(GA)8	GAAACCCGATGTTGCATCC	AGCACGCTTAACTTCGGAG	270	46.1	GF107889
52	M2SSR16	(TCATAA)2.5	ACTCACATCGCAAGTAGC	ATAGTACCATCGACGTCGTC	254	44.9	GF109688
53	M2SSR17	(TG)9.5	GGTTTTGGGTGGTTGTGCTG	ACAGAAATCACACCCAACCC	170	47.8	GF109689
54	M2SSR18A	(GT)10	TTTGGGGGCCTGGTACTG	CAACACAAAATCGCCACACGC	178	48.5	GF107893
55	M2SSR18B	(TG)8.5	TGTGTTGGTGTTGCAGTG	GCGAGCTAGTACCAACCAC	185	45.6	GF109648
56	M2SSR19A	(TC)8.5	GAAGAGCTCGCTACAAGG	GAAAGGCATGCTGCTCATG	178	45.7	GF107894
57	M2SSR19B	(TTTTC)3.2	TGAGAAGAGCTCGCTACAAG	GAAAGGCATGCTGCTCATG	209	46.5	GF107895
58	M2SSR20	(TC)13.5	CTAGAGAATCTTGGGCGATCC	ACCGAGCGCTAGTTGTCAG	230	48.8	GF107896
59	M2SSR21A	(GTGTT)3	GTGGGTTTATGAGCCTGTGG	CAAACCACACCCAACACA	245	45.9	GF109649
60	M2SSR21B	(TG)7.5	GTTGCTGTGTGCTTGTGG	ACACAACACGTCAACCCAGA	247	46.1	GF107897
61	M2SSR22	(T)16	CGGACTCTGACGGCTGTC	GCAGAGAACAGAAACAGAGCATGC	379	51.2	GF107872
62	M2SSR23	(GA)15	GCAGAATCACATCTCATCCG	GTTGCAGCTATGTGCTCCAC	231	47.8	GF109650
63	M2SSR24	(GA)15	GGAGTCAGTGATGATGTCGC	GCCATCAGGGGTCGTTTG	190	48.2	GF107873
64	M2SSR25	(TG)7.5	CCGATTGTTTAAGGCCTAGC	GATCTGTTACTGCATGCTCCTG	159	48.3	GF109651
65	M2SSR27	(TC)8	CCGGGATCCGATTGTTTAAG	TGAGTCACCCAGCTTTGAAC	293	46.8	GF109724
66	M2SSR28	(TC)22.5	CCGATTGTTTAAGGCCTAGC	CTCAGATTCGGTCATGGTG	209	46.5	GF107916
67	M2SSR29	(TGA)5.67	GGCCACAACTATCTCCAATGG	GTTGGACAGCCACACCTG	224	48.5	GF109690
68	M2SSR3	(GA)9	CATGAGTCACCCAGCTTTGA	CGGGATCCGATTGTTTAAGG	294	46.8	GF107868
69	M2SSR32	(TGGTGA)2.5	TGTTGGGGCTGAGGCTGGTG	ACAGCACACACCACCATCGC	151	51.7	GF107898
70	M2SSR33A	(AG)10	CGGGATCCGATTGTTTAAGG	AGCTTACACAGGCCCTCTTG	225	47.8	GF109652
71	M2SSR33B	(GTG)6	GGTACCGAGCTCGAATTC	ACAACGCCTAGCACTCAC	201	45.3	GF109691
72	M2SSR34	(AG)20	CGGGCCCGGGTATCCGATTG	AGACACGCACACGACCGCC	242	53.8	GF107899
73	M2SSR35	(TG)8.5	CGATTGTTTAAGGCCTCGCTAG	GGTATGGCTGCATTCCTCTG	208	49.3	GF109692
74	M2SSR36	(CT)8	GTTGGGGTTACGGGTTCC	GGCTAATTCCCTGAGCAATG	198	47.2	GF107900
75	M2SSR37	(AGTAAT)2.5	TCGTAGTCAGTCGTAGTCGG	TAACGCCGCATGACAGAG	219	47.1	GF109693
76	M2SSR4	(GA)9	CATGAGTCACCCAGCTTTGA	CGGGATCCGATTGTTTAAGG	294	46.8	GF107869
77	M2SSR40	(AG)8.5	CGTGCAGCGTCAGCATATTA	CCATATACGGGGAACTTTGC	243	46.8	GF109653
78	M2SSR41	(GGGAGG)2.5	GAGAGGTGTTTTCCCGGG	ACTCCCCAAAAACAGTCGC	205	46.9	GF109694
79	M2SSR42	(TC)11.5	CGGGATCCGATTGTTTAAGG	GATTTAAACGGGGCCTATCC	201	46.8	GF109654
80	M2SSR43	(ACAT)4	GACAGCGTCTGCATCTGG	GCGCGCAGTCTATGCTAAC	207	47.9	GF109655
81	M2SSR44	(GTGTGC)2.5	TTTGCAACAGTGCGTGGC	CTTTCAGAGCAGTGAGAGATGC	110	47.6	GF109695
82	M2SSR45	(TC)24.5	CTAGTAGCAGAATCACCCAC	CCCTAGAATGACACCCAAAG	187	46.8	GF109696
83	M2SSR46	(AAGTAA)2.5	CTAGTTTCGCTGTGCGATG	ACGATGGTCTGACGCAGG	245	46.9	GF109656
84	M2SSR47	(CA)15	GGGATCCGATTCGCACAC	CCTCCAAGCATTGGAAAGACC	228	47.2	GF109697
85	M2SSR48	(AG)7.5	TGTGAGATATGAGAGGGCC	GTACTGAACTCAGCGTATGG	165	46.5	GF109698
86	M2SSR49	( AGAGA)3	GGCGAGTGTAGTGGACTGG	TTCAGCCCAACTCTGGGG	280	49	GF109699
87	M2SSR5	(GA)8	GCTCAGATTCGGTCATGG	CTGCTTCATGGTATCAGAGCAAGG	186	48.9	GF109684
88	M2SSR50	(GAGTGA)2.5	CGAGTGGTTGTGGTCGTGTG	CAACAGGGAGCGCACTCTC	237	50.7	GF109657
89	M2SSR51	(TC)15	TTGTTGCCATCAGGGGTC	GTGAATTCGAGCTCGGTACC	208	47.1	GF109700
90	M2SSR53	(GT)8	GTTGCTGAGCGTGGTGATAG	ACGACACGCACACACGTC	172	48.2	GF109658
91	M2SSR54A	(TG)7.5	TTTGTGGGGTTTTTGGGTGG	CCCAGCATACGATCAACACAC	202	48.1	GF109659
92	M2SSR54B	(TG)7.5	GGGTGGTTCTTCGTGCTTG	ACACACACACGCACTACAC	284	47.2	GF109660
93	M2SSR55	(AAACTA)2.67	GGCGTAATCATGGTCATAGC	GCGTTTGTGGAGCTTGGTTG	179	47.8	GF109701
94	M2SSR56	(GA)8	GAATGCGAGCAGCAAGAG	GCACACAACTCTACATCGTC	287	46.1	GF109661
95	M2SSR58A	(GT)10.5	GTGAGTAGTGTGTCTGTGTG	GACTCATCTACGACACACTC	212	46.8	GF109702
96	M2SSR60	(TG)14.5	GAACACCTATTCAGGTCTGC	TCGATGACTGACATCACG	256	44.9	GF109703
97	M2SSR61	(AGA)5.67	AGCTTGGCGTAATCATGGTC	AATCTCTTCGGGTGTTCGTG	188	46.8	GF109662
98	M2SSR64A	(AATAAC)2.83	TCCTCCAGTCGAGAGAAC	ACAGCGTAATCCATGTCG	157	44.2	GF109663
99	M2SSR64B	(TC)7.5	GGTGACTATTAAGGTGGTCTCG	CCTTAACCGCTTGTTGAG	170	46.4	GF109664
100	M2SSR65	(AG)15.5	GGCTGATAATCGCAATGC	GCGTGCCCACGTAGGAAG	173	46.5	GF107874
101	M2SSR66	(GTGA)5	TGAGTTGTAGAGCAGCAGAG	CAGTATCTAGCACACACACG	175	46.8	GF109704
102	M2SSR67	(GAA)11.67	CGAGAAATTCCGACTCCATGGTC	CCGGTGGTAGTGTTGCAAGAG	158	51.7	GF107901
103	M2SSR68	(GAA)11.67	AATTCCGACTCCATGGTCAG	TTCCGGTGGTAGTGTTGC	211	46.1	GF107902
104	M2SSR69	(AG)9.5	GAGCAGCGAGCAGCAACG	GTGTGCTTGTCGCTGTGC	205	48.8	GF107903
105	M2SSR70	(CTTTTC)3	CACTTTCATGATCCGGGAGA	TGCTCATTCACCGCTCTCATTG	330	48.3	GF109725
106	M2SSR71	(TCT)7.33	ACCTTGAGTCGTCGTCATCG	CAGGAAACAGGCTTGACC	250	47.1	GF107904
107	M2SSR72	(GT)8	AGTGTGGCTGGTGTCTGC	ACACTCGCGGACGAACAC	197	47.6	GF107905
108	M2SSR73	(GAGCGC)2.5	GAACGACACAGCAACACG	TCTTATGGGGTCCGTCTG	165	45.3	GF109705
109	M2SSR74	(AG)8.5	AAAGCGAAGGACGGGAAC	GTCTCTTGCTGTGCGTC	218	44.9	GF109706
110	M2SSR75	(GA)7.5	GCGTAATCATGGTCAAACCTGG	GTGGCGACGCACTCTCTCG	156	51.2	GF109707
111	M2SSR78	(TC)7.5	TGGGAGGGTCCTCTTATGTG	GGAACGTGTTAACCCCTCAG	223	48.8	GF109665
112	M2SSR79A	(CTTTT)3.8	CCAGAAGTGTGTATGGGTGC	GTGGCAGTGGAGCTTGTTTTTC	229	49.3	GF109708
113	M2SSR79B	(CT)21.5	CCCAGAAGTGTGTATGGGTGC	CTCAAAGTGGCAGTGGAGCTTG	209	51.5	GF109709
114	M2SSR80	(TTTTCT)2.67	CACACGTGGCACATATCC	GCCTAGCTAGCAGATCTCGATG	297	48.5	GF109666
115	M2SSR81	(TTAAT)3	GAGTGGAGTTTCGCTTCG	GAGCTTCCGCAGATGGTTAC	234	47.1	GF107906
116	M2SSR82	(GA)8	CGGATCTTTGAACCAAACGC	CTCATTCCCATGTAACGC	172	44.9	GF107907
117	M2SSR83	(CA)8	CCGAGACGTCCAAGCATC	GAGGTTGGCATCGGTAAAG	357	46.9	GF107875
118	M2SSR85	(GT)7.5	GCGTCAGAGTAGCACGAC	ACTCGCTCCTTCACACGAG	192	47.9	GF107876
119	M2SSR86	(AGT)5	AGTGTGCTGTGTGCATG	CACGCTTCATCGATTACACTCCAC	343	47.3	GF109710
120	M2SSR87	(AC)14.5	CACCACGGCTCAACATGC	GGAACACCTATTCAGGTCTGCC	221	49.7	GF109667
121	M2SSR88	(AAAAAG)2.5	AAGAGCGGAGAACCGAGG	GTCACCTTCAATCCGTGTGC	293	48.2	GF109668
122	M2SSR89A	(AG)7.5	GATTACACGATGGAACTCCC	TAAGGTGGTCTCGACATGG	192	46.5	GF107908
123	M2SSR9	(CT)20	GCTATGTTTACAGGGCTTTGGG	CAGGCCTCTGCAGTCGAC	303	49.9	GF107870
124	M2SSR90	(TC)15.5	CAATTCAAGCTGTGAAGCGTGC	CGCGCAGTGAATTCGAGC	219	48.7	GF109669
125	M2SSR92	(TG)16.5	AAACAACCGCACACTCTG	AATACTCAGAGGTACCCCC	233	44.6	GF109670
126	M2SSR93	(TCT)11.67	ATAGCCGATTTTGCAGGC	GAAATTCCGACTCCATGGTC	243	44.9	GF107877
127	M2SSR94A	(AC)15.5	GAATGCAGGCCTCTGCAG	GTTCCAGAGATGCACGGC	143	47.6	GF109671
128	M2SSR94B	(GAAAAG)3	ATTAGCCGTGCATCTCTGG	CGATCACTTTCATGATCCGGG	295	47.8	GF107909
129	M2SSR95	(AAG)7.33	CAGGCCTCTGCAGTCGAC	CTCGTTAAAGCCGCCACTG	217	49.1	GF109711
130	M2SSR98	(TTTTCT)2.67	GTTTTCGCTATCAGCACGTG	GACAACAACACGACACGC	145	46.1	GF107878
131	MulSSR154	(T)15	ACATCAGCGAACTAAACCG	ATTACTCCCGCCCTTCCC	281	56.8	BV722883
132	MulSSR162	(TCCC)3.5	GTTCTCTTCCCCCGACGAATGG	AAGAGGCGGAGGGGGGAGAAGG	334	56.8	BV722900
133	MulSSR165	(GAAAA)2.8	TCCTTTTGCAATTTGCGGTGA	ATGGAAAGCGTCCCCATCCA	182	56.8	BV722901
134	MulSSR20	(T)16	AAATTCCCGGGGCCTTGTTG	GCGATTTTTTCTGGGCTCCCTTG	308	56.8	BV722890
135	MulSSR20S	(GCT)5	GTATATTGTTGAGCGTGTGTGCAG	TAGCGCACAGCTCGCTGC	231	56.8	BV722936
136	MulSSR218	(GGC)4.67	CCAGAAGAAGAGCGTGAGTTGC	ACCACTACCGCAATCACCGCA	140	56.8	BV722886
137	MulSSR22S	(T)15	CCGATCTTAGACTCTGCTCC	CCCTAAGCAAAACCGGCAAA	238	56.8	BV722937
138	MulSSR240	(A)28	CATTCAGAGAGTCCACAAAAGC	CAAAAAAGAAACTTCTTCGGGGG	228	56.8	BV722903
139	MulSSR25S	(TC)9.5	CTACTAGGGAATCCGCTC	GACACTAAGTAAAGTGGCGA	198	56.8	BV722938
140	MulSSR27S	(GT)7	GCGTCTTGTGCCTCTTGG	ACGCACACACTCACGCCA	145	56.8	BV722931
141	MulSSR312A	(GTGG)3.5	ACTAGGGCGGCGTGCAAA	CGCTTTAAACACAGCGCG	177	56.8	BV722905
142	MulSSR312B	(AGTGT)3.2	AGGCTGACTGAGGAGCTG	TGCAGCAACCCAACTTCC	161	56.8	BV722876
143	MulSSR318	(GGC)5.67	TGCTGTCGTGGTTGCGGA	ACACAACTCCGCCTGCCA	263	56.8	BV722906
144	MulSSR322A	(GGGAG)3 + (GGAGAG)2.5	ATGAGAGCGGCGAGAGAGA	CATCGTATGCCGCGTCTC	227	56.8	BV722907
145	MulSSR333	(TG)7	TCGATTCTGGGAAGATGAGC	AATCTTGATCTCCGAGCCCA	201	56.8	BV722878
146	MulSSR356	(GC)7.5+(GC)7.5	GGAGGAGGCGACGTGTGA	TGCTCTCCCCTCCGAGCT	160	56.8	BV722875
147	MulSSR57S	(TC)10.5	TCCTCACTTATTGATCCTGCCA	ACCTGTAACAACAGGACACG	221	56.8	BV722934
148	MulSSR59	(TTC)6.63	GGTTTCATTTTCCCTCTCGA	AAAGGCCGATGCGAACAGA	176	56.8	BV722893
149	MulSSR60S	(GCT)4.67	GTGGTGCAGGTGGACGTGTC	ACTACACCACTCACCGCCA	201	56.8	BV722942
150	MulSSR63S	(C)18	CTTTCTCTCTTACCCCCCCA	ACCACATAACCAGAGAGTGGG	233	56.8	BV722943
151	MulSSR65S	(TGTGT)3	GCGGTGTATTGGCGGTAGTG	CACGCACACACACACCCTCA	210	56.8	BV722944
152	MulSSR70A	(T)20	AATCGAGGCGGAGCGCAA	AGCAATTCCAGGGCCTAACA	194	56.8	BV722894
153	MulSSR82	(CT)19	AAGAGGGAAATCCCGCTCG	AGAAGAACCCCCGCCAAG	176	56.8	BV722895
154	MulSSR85	(TC)9.5	CAATATTACCACCCTCAC	GAAATGGTTTGCATCCAG	294	56.8	BV722896
155	Mos0008	(CT)16	CGTAATACTGTCTAATCTCCCTCT	CGGACTCGCAAGGAAACTGG	211–277	55	AB199900
156	Mos0031	(GA)20	ATCTCGGACCTCTGTTGTTG	GCACTTCGCACTTTTCTCTC	49–99	55	AB199901
157	Mos0050	(GA)17	GAACACAATGTGCTCAGAGA	CGCCGGAAATGGAAGCTCAC	154–174	55	AB199902
158	Mos0157-1	(CT)18	CCTGCCCTTTCAGTTTCAGC	AAACAGAAGAGGAAACGGTA	104–135	55	AB199903
159	Mos0157-2	(CT)12	TATTACCGTTTCCTCTTCTG	CAACCGTAAAATTCAGCCTC	240–282	50	AB199903
160	Mos0288	(GA)15	CATTTTTCAAAGTTCAAAGC	TCCTTCTTTCTGGTCAGTTC	105–138	53.4	AB199904
161	Mos0340-2	(GA)17+(GA)7	GCTACCACCAAAATCTCACC	ATGGCTTTTATGCAACGAAC	77–123	49	AB199905
