# Supplementary material for: Association mapping of quantitative resistance to charcoal root rot in mulberry germplasm
Source: PLoS One. 2018 Jul 6;13(7):e0200099. doi: 10.1371/journal.pone.0200099 (PMC6034859; doi:10.1371/journal.pone.0200099)
Supplement: S4 Table — (XLS) [file pone.0200099.s004.xls]

## Sheet: Sheet1
S4 Table. Details of the mulberry germplasm screened for charcoal root rot resistance.
Sl. No.	Acc. No.	Accession Name	Species	Structure Subpopulation	Disease Score
1	ME-0001	M. australis	M. australis Poir.	2	3
2	ME-0002	Okinawa	Morus sp.	2	3
3	ME-0004	English Black	M. alba L.	1	2
4	ME-0005	China Peaking	M. alba L.	2	3
5	ME-0006	M. multicaulis (ME-6)	M. multicaulis Perr.	2	1
6	ME-0011	Philippines	Morus sp.	2	2
7	ME-0018	M. cathayana	M. cathayana Hemsl.	2	2
8	ME-0020	Burma-8	Morus sp.	1	3
9	ME-0023	Calabresa	Morus sp.	1	5
10	ME-0027	Seizuro	M. latifolia Poir.	1	3
11	ME-0028	Ichihei	M. bombycis Koidz.	2	5
12	ME-0033	Thailand Male	Morus sp.	1	5
13	ME-0034	Mizusawa	M. bombycis Koidz.	1	2
14	ME-0047	Roso	M. latifolia Poir.	2	4
15	ME-0049	Kanzan	Morus sp.	1	4
16	ME-0052	Papua New Guinea	Morus sp.	1	3
17	ME-0056	Thai Pecah	Morus sp.	1	1
18	ME-0065	S-1	M. alba L.	2	5
19	ME-0066	Kousen	M. latifolia Poir.	1	2
20	ME-0070	Acc. 116	Morus sp.	1	2
21	ME-0071	Acc. 165	Morus sp.	2	3
22	ME-0073	Kasuga	Morus sp.	2	2
23	ME-0075	Creeping Mulberry	Morus sp.	2	5
24	ME-0082	French	Morus sp.	2	3
25	ME-0093	Australia	Morus sp.	1	2
26	ME-0095	M. rotundiloba	M. rotundiloba Koidz.	2	5
27	ME-0100	Hazzaz	Morus sp.	2	1
28	ME-0106	China Black-B	Morus sp.	2	3
29	ME-0107	M. lhou	Morus lhou Koidz.	2	5
30	ME-0118	China Black-C	Morus sp.	2	5
31	ME-0123	Madrid Spain	Morus sp.	2	5
32	ME-0127	Zimbabwe-1	Morus sp.	1	3
33	ME-0130	Zimbabwe-4	Morus sp.	1	4
34	ME-0134	Zimbabwe-8	Morus sp.	2	5
35	ME-0136	Zimbabwe-11	Morus sp.	1	5
36	ME-0140	Poumari	Morus sp.	1	4
37	ME-0141	Rosou	Morus sp.	2	2
38	ME-0143	SRDC-1	Morus sp.	1	3
39	ME-0144	Muki	Morus sp.	1	2
40	ME-0156	Xuan-5	Morus sp.	1	5
41	ME-0157	SRDC-3	Morus sp.	1	5
42	ME-0160	SRDC-2	Morus sp.	2	5
43	ME-0168	M. multicaulis (ME-168)	M. multicaulis Perr.	2	1
44	ME-0169	Georgia	Morus sp.	1	4
45	ME-0176	Reblaira-176	Morus sp.	2	3
46	ME-0178	Moretti	Morus sp.	1	5
47	ME-0179	Furcata	Morus sp.	1	5
48	ME-0180	Reblaira-180	Morus sp.	2	2
49	ME-0186	China-6	Morus sp.	2	5
50	ME-0198	China-18	Morus sp.	1	5
51	ME-0201	China-21	Morus sp.	1	3
52	ME-0207	China-27	Morus sp.	1	5
53	ME-0214	China-34	Morus sp.	1	5
54	ME-0220	M. macroura	Morus sp.	1	2
55	ME-0222	China Hybrid-2	Morus sp.	1	5
56	ME-0223	China Hybrid-3	Morus sp.	1	5
57	ME-0232	Thailand Local	Morus sp.	2	4
58	ME-0239	BR-8	Morus sp.	2	2
59	ME-0246	Large Black	Morus sp.	1	3
60	ME-0254	M. cathayana (Hybrid)	Morus sp.	1	1
61	ME-0255	Morus F5	Morus sp.	2	5
62	ME-0256	BR-2	Morus sp.	1	5
63	ME-0262	Chinese White	M. alba L.	2	3
64	MI-0002	MS-3	Morus sp.	1	3
65	MI-0003	Surat	Morus sp.	1	4
66	MI-0006	LF-1	Morus sp.	1	3
67	MI-0007	Himachal Local	Morus sp.	1	2
68	MI-0011	Acc. 118	Morus sp.	1	2
69	MI-0012	S-13	Morus sp.	1	2
70	MI-0013	S-36	M. indica L.	1	2
71	MI-0014	Kanva-2	M. indica L.	1	2
72	MI-0017	Sujanpur-5	M. indica L.	1	3
73	MI-0024	Assama Bola	M. indica L.	1	3
74	MI-0025	MR-2	M. sinensis Loudon	2	5
75	MI-0026	Punjab Local	Morus sp.	1	5
76	MI-0029	Kollegal	Morus sp.	1	5
77	MI-0031	Acc. 119	Morus sp.	1	2
78	MI-0032	Acc. 115	Morus sp.	1	2
79	MI-0037	S-799	Morus sp.	1	1
80	MI-0042	Bilidevalaya	Morus sp.	1	3
81	MI-0043	S-523	Morus sp.	1	3
82	MI-0044	S-741	Morus sp.	1	3
83	MI-0046	S-30	Morus sp.	1	3
84	MI-0048	RFS-135	Morus sp.	1	1
85	MI-0050	Serpentina	Morus sp.	1	5
86	MI-0052	Mysore Local	Morus sp.	2	2
87	MI-0054	MS-1	Morus sp.	1	3
88	MI-0060	Dudhia White	Morus sp.	1	5
89	MI-0061	OPH-1	Morus sp.	1	2
90	MI-0065	Local Female	M. indica L.	1	3
91	MI-0066	RFS-175	Morus sp.	1	2
92	MI-0068	Kajali	Morus sp.	1	3
93	MI-0082	Acc. 106	Morus sp.	1	1
94	MI-0090	Monla-I	Morus sp.	2	2
95	MI-0097	M. indica Black	Morus sp.	1	5
96	MI-0099	M. indica HP	Morus sp.	1	3
97	MI-0100	Matigara White	Morus sp.	1	4
98	MI-0105	KPG-II	Morus sp.	2	2
99	MI-0120	S-642	Morus sp.	1	4
100	MI-0122	UP-2	Morus sp.	1	3
101	MI-0124	S-763	Morus sp.	1	2
102	MI-0132	UP-5	Morus sp.	1	2
103	MI-0133	Roznitul	Morus sp.	1	5
104	MI-0135	Gajapathipur-2	Morus sp.	1	2
105	MI-0137	UP-7	Morus sp.	1	2
106	MI-0141	Tippu	Morus sp.	1	4
107	MI-0146	UP-9	Morus sp.	1	5
108	MI-0155	Acc. 114	Morus sp.	1	4
109	MI-0158	C-776	Morus sp.	1	2
110	MI-0160	S-34	Morus sp.	1	2
111	MI-0167	Nagaland Local	Morus sp.	1	3
112	MI-0172	S-1708	Morus sp.	1	3
113	MI-0173	S-1635	Morus sp.	1	2
114	MI-0219	T-18	Morus sp.	1	3
115	MI-0226	T-36	Morus sp.	1	1
116	MI-0231	T-21	Morus sp.	2	2
117	MI-0247	Nao Khurkul	M. laevigata Wall. ex Brandis	1	5
118	MI-0252	Kalimpong	Morus sp.	1	5
119	MI-0254	UP-22	Morus sp.	1	1
120	MI-0267	ERRC-215	Morus sp.	1	2
121	MI-0275	ERRC-103	Morus sp.	1	1
122	MI-0276	ERRC-73	Morus sp.	1	1
123	MI-0277	ERRC-106	Morus sp.	1	2
124	MI-0283	BU-33	Morus sp.	1	3
125	MI-0285	C-6	Morus sp.	1	2
126	MI-0286	Mother Graft	Morus sp.	1	3
127	MI-0288	C-15	Morus sp.	1	2
128	MI-0290	Lambong	Morus sp.	1	3
129	MI-0292	Sujanpur × Kokuso-13	Morus sp.	1	3
130	MI-0298	Acc. 8	Morus sp.	1	1
131	MI-0308	Victory-1	Morus sp.	2	2
132	MI-0310	Chekmajra	Morus sp.	1	2
133	MI-0313	Seekupari	M. alba L.	1	1
134	MI-0317	R-1	Morus sp.	1	3
135	MI-0332	Nagalur Estate	M. indica L.	2	4
136	MI-0337	Nellathene Estate	M. indica L.	1	2
137	MI-0347	Moulai	M. indica L.	1	1
138	MI-0352	KSSRDI, Thalagattapura	Morus sp.	1	5
139	MI-0354	Dilma-1	M. indica L.	1	4
140	MI-0360	Harmutty	M. indica L.	1	3
141	MI-0362	Jabalpur	M. alba L.	1	5
142	MI-0371	Resham Majri-8	M. laevigata Wall. ex Brandis	1	5
143	MI-0376	Kunjagao-2	M. indica L.	1	5
144	MI-0382	Farabori	Morus sp.	1	3
145	MI-0384	Dehradun Local-10	M. alba L.	1	5
146	MI-0393	Churai Mohal	M. indica L.	2	3
147	MI-0397	Bokhakhat	Morus sp.	1	5
148	MI-0410	Semmedu	Morus sp.	1	3
149	MI-0412	Bonniampadi	M. indica L.	1	5
150	MI-0416	Keeraithodu	M. indica L.	1	4
151	MI-0421	Pillighat	M. indica L.	1	1
152	MI-0423	Srinagar	M. indica L.	1	3
153	MI-0424	Dehradun Local-4	M. alba L.	2	3
154	MI-0440	Baragarh-3	M. indica L.	1	4
155	MI-0446	Thandikudi	M. indica L.	1	5
156	MI-0465	Vadagaraparai-2	M. indica L.	1	3
157	MI-0470	K2 × BC (P11)	Morus sp.	1	5
158	MI-0473	Assama Bola × Philippines	Morus sp.	1	5
159	MI-0481	ERRC-180	Morus sp.	1	5
160	MI-0489	Vadapuram	M. indica L.	1	2
161	MI-0491	Sabbawala-2	M. indica L.	1	2
162	MI-0501	Meghamalai-1	M. indica L.	2	5
163	MI-0518	Pannair Estate	M. indica L.	1	5
164	MI-0520	Yercaud-3 (MI-520)	M. indica L.	2	3
165	MI-0523	Cuckpilla	Morus sp.	1	2
166	MI-0524	K2 × Kousen (P3)	Morus sp.	1	5
167	MI-0527	Thattahalli Villa-1	M. indica L.	1	5
168	MI-0551	Kollihills-1	M. indica L.	1	1
169	MI-0553	C-1530	Morus sp.	1	3
170	MI-0560	Yercaud-3 (MI-560)	M. indica L.	1	3
171	MI-0580	School, Salem	M. indica L.	1	2
172	MI-0589	Lohali-3	M. indica L.	2	5
173	MI-0592	Majhkhali	M. alba L.	1	5
174	MI-0613	Chandrapuri	M. indica L.	2	5
175	MI-0621	Ranchi-1	M. alba L.	1	3
176	MI-0625	Gumla-6	M. alba L.	2	5
177	MI-0633	Karanjtoli-1	M. laevigata Wall. ex Brandis	2	4
178	MI-0643	L-2	Morus sp.	1	2
179	MI-0645	L-6	Morus sp.	1	5
180	MI-0651	Rajouri	M. indica L.	1	5
181	MI-0655	Madhopur-1	M. laevigata Wall. ex Brandis	1	5
182	MI-0663	Chauntra-2	M. indica L.	2	5
183	MI-0665	Naudan-1	M. indica L.	2	4
184	MI-0667	Nowshera-1	M. indica L.	2	5
185	MI-0672	Naudan-3	M. indica L.	1	2
186	MI-0673	M. laevigata (Hybrid)	Morus sp.	2	5
187	MI-0682	Kota-4	Morus sp.	1	1
188	MI-0686	Mount Abu-1	M. indica L.	1	4
189	MI-0688	Nalhdwara-1	M. laevigata Wall. ex Brandis	2	5
190	MI-0697	Pushkar-2	M. indica L.	1	5
191	MI-0699	Bundi-3	Morus sp.	2	5
192	MI-0730	Sangsey	Morus sp.	1	5
193	MI-0736	Palsana-3	M. indica L.	2	5
194	MI-0745	Kandarur-2	M. indica L.	2	5
195	MI-0774	Bagaban Masijd	M. indica L.	2	2
196	MI-0775	Old Jalna	M. alba L.	2	5
197	MI-0777	Railway Quarter	M. indica L.	1	2
198	MI-0787	Veterinary College	M. laevigata Wall. ex Brandis	2	5
199	MI-0791	Nadiyodi Chal	M. indica L.	2	5
200	MI-0798	Valparai-07	M. indica L.	2	5
201	MI-0799	AR-12	Morus sp.	1	2
202	MI-0803	Valparai-04	M. indica L.	2	5
203	MI-0808	Bira Pratapur	M. indica L.	1	4
204	MI-0809	Valparai-05	Morus sp.	2	2
205	MI-0812	Creeping CP × V1 (P5)	Morus sp.	2	5
206	MI-0818	Caranzaleem Park	Morus sp.	1	5
207	MI-0827	Jalalgarah-3	M. indica L.	2	1
208	MI-0828	MI-0437 × MI-0364 (P2)	Morus sp.	1	3
209	—	G-2	Morus sp.	1	1
210	—	G-4	Morus sp.	1	2
211	—	RC-1	Morus sp.	1	3
212	—	RC-2	Morus sp.	1	3
213	—	UP-105	Morus sp.	1	5
214	—	Vishala	Morus sp.	2	5
